# Supplementary material for: Subcellular trafficking and transcytosis efficacy of different receptor types for therapeutic antibody delivery at the blood‒brain barrier
Source: Fluids Barriers CNS. 2023 Nov 6;20:82. doi: 10.1186/s12987-023-00480-x (PMC10626680; doi:10.1186/s12987-023-00480-x)
Supplement: Supplementary file 1 — Additional file 1. [file 12987_2023_480_MOESM1_ESM.xlsx]

## Sheet: Tabelle1
	High-throughput qPCR data						CLDN nomenclature according to Mineta et al., FEBS Lett., 585(4):606-12, 2011 (https://pubmed.ncbi.nlm.nih.gov/21276448/), n.d. = not detected; tv = transcript variant
	normalized to geometric mean of PPIA, ACTB, GAPDH and B2M
		endogenous controls				tight junctions																																								endothelial markers			ABC transporters
	culture condition	ACTB	B2M	GADPH	PPIA	CLDN1	CLDN2 tv3	CLDN3	CLDN4	CLDN5	CLDN6	CLDN7	CLDN8	CLDN9	CLDN10 tva	CLDN10 tv b	CLDN11	CLDN12 tv1	CLDN12 tv2	CLDN12 tv3	CLDN14	CLDN15	CLDN16	CLDN17	CLDN18 tv1b	CLDN18 tv2a	CLDN19 tv1	CLDN20	CLDN21	CLDN22	CLDN23	CLDN24	CLDN25	CLDN26 tv3	CLDN27	F11R (JAM1)	JAM2	JAM3	TJP1 (ZO1)	TJP2 (ZO2)	TJP3 (ZO3) tv2	OCLN	MARVELD2 (TRICELLULIN)	LSR	WWC2	CDH5 (VE-CADHERIN)	PECAM1	VWF	ABCA1
	hiPSc-BECs mono-culture, experiment 1	1	1	1	1	1	1	1	1	1	1	1	1	1	1	1	1	1	1	1	n.d.	1	1	1	1	1	1	1	n.d.	1	1	1	1	n.d.	n.d.	1	1	1	1	1	1	1	1	1	1	1	1	1	1
	hiPSc-BECs mono-culture, experiment 2	1	1	1	1	1	1	1	1	1	1	1	1	1	1	1	1	1	1	1	n.d.	1	1	1	1	1	1	1	1	1	1	1	1	n.d.	n.d.	1	1	1	1	1	1	1	1	1	1	1	1	1	1
	hiPSc-BECs mono-culture, experiment 3	1	1	1	1	1	1	1	1	1	1	1	1	1	1	1	1	1	1	1	n.d.	1	n.d.	1	1	1	1	1	n.d.	1	1	1	1	n.d.	n.d.	1	1	1	1	1	1	1	1	1	1	1	1	1	1
	hiPSc-BECs/astrocyte co-culture, experiment 1	0.943798	1.13489	0.999919	0.965681	1.45116	0.58954	0.901567	1.15038	0.610911	1.42822	0.963431	1.01111	1.10711	1.78573	1.0418	1.03861	1.23389	1.02712	1.00506	n.d.	1.41765	1.13051	0.850504	0.551407	1.09117	0.353673	0.941893	n.d.	1.17598	3.7622	1.19787	0.879062	n.d.	n.d.	1.2015	0.947074	1.00399	0.987231	1.06433	1.02395	0.786457	1.03984	1.101	0.958143	1.09766	1.29561	1.83195	0.959971
	hiPSc-BECs/astrocyte co-culture, experiment 2	0.971607	1.09744	1.18117	0.677801	0.690434	1.79652	0.65618	0.821705	1.1745	0.890963	0.784343	0.674059	0.953647	3.28167	0.84103	1.23478	0.732842	0.753161	0.776021	n.d.	0.735021	0.785763	1.3017	1.08156	0.624793	0.313198	1.37426	1.04499	1.65232	9.75552	0.366397	1.17151	n.d.	n.d.	0.892146	0.486568	0.910168	0.863404	0.887563	0.690391	0.966956	0.966832	0.805507	0.859434	0.530907	1.95116	1.44367	2.17992
	hiPSc-BECs/astrocyte co-culture, experiment 3	1.50518	0.98999	0.494899	2.13256	0.578707	3.1961	0.582135	0.832968	1.13546	0.9471	0.618629	0.948509	1.66027	0.461452	1.27848	0.571341	0.987103	1.04954	0.978834	n.d.	1.2767	n.d.	0.739401	4.47777	3.01553	1.29902	0.548566	n.d.	4.8451	0.302427	1.32562	0.3168	n.d.	n.d.	0.811431	1.47958	0.604209	1.17374	1.06958	0.949736	1.26627	1.56398	1.62873	0.995071	0.819251	0.341723	1.10592	0.34555
	mean, hiPSc-BECs mono-culture	1	1	1	1	1	1	1	1	1	1	1	1	1	1	1	1	1	1	1		1	1	1	1	1	1	1		1	1	1	1			1	1	1	1	1	1	1	1	1	1	1	1	1	1
	mean, hiPSc-BECs/astrocyte co-culture	1.1402	1.07411	0.891996	1.25868	0.906767	1.86072	0.713294	0.935017	0.973622	1.08876	0.788801	0.877894	1.24034	1.84295	1.05377	0.948245	0.984613	0.943271	0.919972		1.14312	0.958137	0.963869	2.03691	1.57716	0.655296	0.954908		2.5578	4.60672	0.963295	0.789123			0.96836	0.971075	0.839457	1.00813	1.00716	0.888024	1.00656	1.19022	1.17841	0.937549	0.815941	1.19617	1.46051	1.16181
	SD, hiPSc-BECs mono-culture	0	0	0	0	0	0	0	0	0	0	0	0	0	0	0	0	0	0	0		0		0	0	0	0	0		0	0	0	0			0	0	0	0	0	0	0	0	0	0	0	0	0	0
	SD, hiPSc-BECs/astrocyte co-culture	0.316393	0.0752136	0.355636	0.770368	0.474757	1.30447	0.167199	0.186593	0.314723	0.295318	0.172444	0.17928	0.371676	1.41098	0.218972	0.340826	0.250536	0.165022	0.125353		0.360383		0.297799	2.1304	1.2673	0.557845	0.413003		1.99512	4.7828	0.52086	0.434393			0.205902	0.496942	0.209062	0.156222	0.103606	0.175132	0.242345	0.325738	0.417037	0.0701244	0.283393	0.809315	0.363307	0.933692
	BCELCs mono-culture, mean ± SD	1,000±0,000	1,000±0,000	1,000±0,000	1,000±0,000	1,000±0,000	1,000±0,000	1,000±0,000	1,000±0,000	1,000±0,000	1,000±0,000	1,000±0,000	1,000±0,000	1,000±0,000	1,000±0,000	1,000±0,000	1,000±0,000	1,000±0,000	1,000±0,000	1,000±0,000		1,000±0,000		1,000±0,000	1,000±0,000	1,000±0,000	1,000±0,000	1,000±0,000		1,000±0,000	1,000±0,000	1,000±0,000	1,000±0,000			1,000±0,000	1,000±0,000	1,000±0,000	1,000±0,000	1,000±0,000	1,000±0,000	1,000±0,000	1,000±0,000	1,000±0,000	1,000±0,000	1,000±0,000	1,000±0,000	1,000±0,000	1,000±0,000
	BCELCs/astrocyte co-culture, mean ± SD	1,140±0,316	1,074±0,075	0,892±0,356	1,259±0,770	0,907±0,475	1,861±1,304	0,713±0,167	0,935±0,187	0,974±0,315	1,089±0,295	0,789±0,172	0,878±0,179	1,240±0,372	1,843±1,411	1,054±0,219	0,948±0,341	0,985±0,251	0,943±0,165	0,920±0,125		1,143±0,360		0,964±0,298	2,037±2,130	1,577±1,267	0,655±0,558	0,955±0,413		2,558±1,995	4,607±4,783	0,963±0,521	0,789±0,434			0,968±0,206	0,971±0,497	0,839±0,209	1,008±0,156	1,007±0,104	0,888±0,175	1,007±0,242	1,190±0,326	1,178±0,417	0,938±0,070	0,816±0,283	1,196±0,809	1,461±0,363	1,162±0,0,934
	n.d. no data - target not expressed
[truncated: 45 more columns]
